# Supplementary material for: Valorization of Coffee Cherry By-Products Through Fermentation by Human Intestinal Lactobacilli in Functional Fermented Milk Beverages
Source: Foods. 2024 Dec 27;14(1):44. doi: 10.3390/foods14010044 (PMC11720464; doi:10.3390/foods14010044)
Supplement: Supplementary file 1 [file foods-14-00044-s001.zip]

Archive with 1 entries (1 files):
- foods-3370485-supplementary.pdf
